# Supplementary material for: Numerical investigation of ultrasound-induced acoustic streaming and shear stress for blood clot manipulation
Source: Sci Rep. 2026 Apr 20;16:12891. doi: 10.1038/s41598-026-44521-5 (PMC13096658; doi:10.1038/s41598-026-44521-5)
Supplement: Supplementary file 2 — Supplementary Material 2 [file 41598_2026_44521_MOESM2_ESM.xlsx]

## Sheet: Pa
The acoustic pressure (kPa)	The acoustic streaming (m/s)
20	1.8e-06
50	1.2e-05
80	3e-05
120	7e-05
240	0.00025
500	0.0012
1000	0.0045
1500	0.01
1600	0.012
1700	0.012
1800	0.014
1900	0.016
2000	0.016

## Sheet: shear
Acoustic Pressure (MPa)	Shear stress (Pa)
1.1	3.043
1.2	3.6791
1.3	4.3779
1.4	5.1371
1.5	5.9536
1.6	6.8254
1.7	7.7556
1.8	8.734
1.9	9.781
2	10.894

## Sheet: F
The Frequency (kHz)	The acoustic streaming (m/s)
300	0.05
400	0.02
500	0.012
600	0.007
1000	0.004
2000	0.014
3000	0.012
5000	0.016
10000	0.018
15000	1.4e-06

## Sheet: x
The thrombus location(cm)	The maximum acoustic streaming velocity (m/s)
0.1	0.008
0.2	0.008
0.3	0.008
0.4	0.009
0.5	0.01
0.6	0.025
0.8	0.12
0.9	0.12
1.1	0.06
1.2	0.09
1.3	0.12
1.4	0.09
1.5	0.06
1.6	0.09
1.7	0.12
2	0.025
2.1	0.009
2.2	0.009
2.3	0.008
2.5	0.008
